# Supplementary material for: Viruses with different genome types adopt a similar strategy to pack nucleic acids based on positively charged protein domains
Source: Sci Rep. 2020 Mar 25;10:5470. doi: 10.1038/s41598-020-62328-w (PMC7096446; doi:10.1038/s41598-020-62328-w)
Supplement: Supplementary file 2 — Supplementary File 3. [file 41598_2020_62328_MOESM2_ESM.xlsx]

## Sheet: Plan1
Supplementary file S3
	30	29	28	27	26	25	24	23	22	21	20	19	18	17	16	15	14	13	12	11	10	9	8	7	6	5	4	3	2	1	0	-1	-2	-3	-4	-5	-6	-7	-8	-9	-10	-11	-12	-13	-14	-15	-16	-17	-18
Total proteins	0	0	0	0	0	0	13	123	264	694	1169	1446	1592	1537	2177	4226	8040	16891	35022	67910	133210	256716	489423	929564	1828974	3590586	6722536	11737886	18263684	24824831	29110227	27727257	22479166	15857371	9897315	5519756	2814344	1377397	666407	341125	191553	115834	72983	49012	3406	33841	179	13096	10437
Viruses	0	0	0	0	0	0	0	4	40	132	212	161	153	179	271	760	732	1507	2290	3688	7014	12812	23263	44604	93297	188825	334886	549794	812218	1036982	1121334	1006168	766085	507306	307619	168977	88906	46156	24494	13735	8664	5473	3582	2290	1408	1409	594	423	308
Eukaryota	0	0	0	0	0	0	13	119	224	562	955	1284	1424	1324	1799	2893	5451	10318	19040	36214	74547	141589	267740	505003	961698	1799763	3225592	5401294	8094615	10671870	12271535	11123479	8686664	6017418	3745135	2159412	1184559	643176	359977	210801	130443	84563	56818	40053	28090	21378	15500	11404	9240
Bacteria	0	0	0	0	0	0	0	0	0	0	0	0	4	23	78	534	1708	4600	12552	25793	47307	94273	184190	354498	723312	1504698	2983358	5482002	8896326	12498105	14993843	14872535	12401961	8853382	5516185	2985219	1423885	625903	250592	101608	45570	22713	10938	5667	3993	10680	1547	1109	775
Archaea	0	0	0	0	0	0	0	0	0	0	2	1	11	11	29	39	149	466	1140	2215	4342	8042	14230	25459	50667	97300	178700	304796	460525	617874	723515	725075	624456	479265	328376	206148	116994	62162	31344	14981	6876	3085	1645	1002	569	374	259	160	114
D. melanogaster	0	0	0	0	0	0	0	0	0	4	3	6	13	18	41	94	135	271	515	993	1898	3610	6983	13507	25021	46200	80950	134237	201716	270415	325563	273364	209872	142306	89647	53606	30353	17034	10154	6228	4245	2988	1971	1345	1029	689	516	377	259
A. thaliana	0	0	0	0	0	0	0	0	0	0	0	1	7	6	21	46	128	349	926	2204	4722	9161	18868	38384	75782	147655	271084	454117	686408	916008	1045490	913393	702649	480310	295740	170680	91218	48407	26191	14059	8036	5215	3476	2483	1606	1099	765	510	379
H. sapiens	0	0	0	0	0	0	0	0	0	2	5	14	41	107	252	500	1084	1820	3175	5544	10087	19550	38174	73619	142230	271234	481627	792315	1163804	1526802	1756476	1540482	1199216	836817	530654	311354	174094	96767	54126	31229	18472	11670	7665	5385	3600	2737	1825	1361	1080
Viral particle	0	0	0	0	0	0	0	4	40	132	206	146	135	157	208	401	259	328	569	696	1050	1712	3082	5319	10339	22164	36460	60496	95270	133924	157883	146983	111453	69295	37990	20797	9728	4486	2268	1469	565	245	187	100	45	20	13	3	3
Viral polymerase	0	0	0	0	0	0	0	0	0	0	0	0	0	0	1	9	19	153	202	385	985	1845	4347	8754	20654	46751	87138	149187	224920	281046	305697	276892	213998	143520	88441	48875	25389	12546	6297	2933	1614	1213	824	570	444	617	235	52	53
Viral nucleic acid binding	0	0	0	0	0	0	0	0	0	0	0	7	23	30	71	165	266	403	781	1427	2722	5480	9088	16433	32926	66224	116458	188207	273419	347088	387401	355842	276229	187446	117965	65853	34041	17257	9500	5062	2801	2042	1413	995	700	790	277	89	103
Viral icosahedral capsid	0	0	0	0	0	0	0	4	40	132	206	146	135	157	208	401	259	321	545	625	879	1180	1733	2402	3417	5452	8024	13966	24147	38430	44570	41430	32935	20472	11539	5371	2405	844	373	222	99	73	61	46	30	12	6	3	3
Viral envelope	0	0	0	0	0	0	0	0	0	0	0	0	0	0	0	0	0	7	24	71	171	524	1312	2651	5798	12727	23368	38988	61190	84001	100317	93443	70216	44050	24084	13802	6232	3129	1698	1067	358	134	100	41	4	0	0	0	0
Viral helical capsid	0	0	0	0	0	0	0	0	0	0	0	0	0	0	0	0	0	0	0	0	0	8	37	266	1124	3985	5068	7542	9933	11493	12996	12110	8302	4773	2367	1624	1091	513	197	180	108	38	26	13	11	8	7	0	0
Human nucleic acid binding	0	0	0	0	0	0	0	0	0	4	8	13	34	82	183	390	866	1495	2412	3392	5298	8723	15589	27275	49211	86831	139799	204560	269591	328622	365321	302432	230693	163850	108207	68393	42154	25764	15790	9869	6106	4283	3014	2357	1710	1418	940	669	628
[truncated: 13 more columns]
