# Supplementary material for: Viruses with different genome types adopt a similar strategy to pack nucleic acids based on positively charged protein domains
Source: Sci Rep. 2020 Mar 25;10:5470. doi: 10.1038/s41598-020-62328-w (PMC7096446; doi:10.1038/s41598-020-62328-w)
Supplement: Supplementary file 3 — Supplementary File 4. [file 41598_2020_62328_MOESM3_ESM.xlsx]

## Sheet: Plan1
Supplementary file S4
						Max Net charge					Total net charge
Protein UniprotKB ID	Genome reference	Genome size	Family	Genome type	T	10 aa	30 aa	60 aa	Variable	Genome charge	10aa	30aa	60aa	Variable
P03089	NC_001699.1	5130	Polyomaviridae	dsDNA	7	6	9	9	11	10260	2592	4032	3960	4752
P03095	NC_001699.1	5130	Polyomaviridae	dsDNA	7	6	11	10	11
A5HBD5	NC_009539.1	5229	Polyomaviridae	dsDNA	7	5	8	10	10	10458	2304	3888	5184	5256
A5HBE1	NC_009539.1	5229	Polyomaviridae	dsDNA	7	7	14	22	23
P24848	NC_001442.1	4697	Polyomaviridae	dsDNA	7	4	8	6	8	9394	1800	3672	2448	3672
P24849	NC_001442.1	4697	Polyomaviridae	dsDNA	7	5	11	4	11
P03087	NC_001669.1	5243	Polyomaviridae	dsDNA	7	5	7	8	9	10486	2232	3528	3888	4320
P03093	NC_001669.1	5243	Polyomaviridae	dsDNA	7	6	14	14	15
P13891	NC_004764.2	4981	Polyomaviridae	dsDNA	7	4	8	6	8	9962	1944	3816	3096	4032
P13892	NC_004764.2	4981	Polyomaviridae	dsDNA	7	7	13	13	16
P22163	KT944080.1	7898	Papillomaviridae	dsDNA	7	7	12	11	14	15796	2952	4968	4608	5760
P22165	KT944080.1	7898	Papillomaviridae	dsDNA	7	6	9	9	10
P04012	NC_027779.1	7320	Papillomaviridae	dsDNA	7	7	12	13	15	14640	3024	4896	5184	6048
P04013	NC_027779.1	7320	Papillomaviridae	dsDNA	7	7	8	7	9
P03103	NC_035208.1	7480	Papillomaviridae	dsDNA	7	6	11	11	13	14960	2520	4536	4392	5328
Q705F9	NC_035208.1	7480	Papillomaviridae	dsDNA	7	5	8	6	9
Q66283	NC_001648.1	8159	Caulimoviridae	dsDNA-RT	7	6	16	24	32	16318	2520	6720	10080	13440
P27502	NC_001914.1	8002	Caulimoviridae	dsDNA-RT	7	6	15	19	22	16004	2520	6300	7980	9240
P0C677	NC_003977.2	3182	Hepadnaviridae	dsDNA-RT	4	7	16	17	17	6364	1680	3840	4080	4080
P0C6J1	NC_001484.1	3311	Hepadnaviridae	dsDNA-RT	4	6	15	17	17	6622	1440	3600	4080	4080
P0C6K0	NC_001486.1	3027	Hepadnaviridae	dsDNA-RT	4	7	14	20	24	6054	1680	3360	4800	5760
Q66406	NC_001344.1	3027	Hepadnaviridae	dsDNA-RT	4	6	13	18	23	6054	1440	3120	4320	5520
O15926	U95995.1	1786	Partitiviridae	dsRNA	2	6	6	8	6	3572	720	720	960	720
Q64FN9	NC_006276.1	1708	Partitiviridae	dsRNA	2	4	4	5	5	3416	480	480	600	600
Q67652	NC_003555.1	6277	Totiviridae	dsRNA	2	4	6	8	6	12554	480	840	960	720
P32503	NC_003745.1	4579	Totiviridae	dsRNA	2	4	5	5	5	9158	480	600	600	600
Q9DUB7	NC_014087.1	3718	Anelloviridae	ssDNA	1	9	23	41	48	3718	540	1380	2460	2880
A4GZ97	AB290918	3249	Anelloviridae	ssDNA	1	9	23	36	51	3249	540	1380	2160	3060
A7XCE4	NC_015783.1	3709	Anelloviridae	ssDNA	1	8	22	41	50	3709	480	1320	2460	3000
Q9DUC1	NC_014085.1	3371	Anelloviridae	ssDNA	1	9	21	38	53	3371	540	1260	2280	3180
Q8QVL6	NC_014071.1	2797	Anelloviridae	ssDNA	1	8	20	31	36	2797	480	1200	1860	2160
Q9QU30	NC_020498.1	2912	Anelloviridae	ssDNA	1	8	22	31	39	2912	480	1320	1860	2340
Q8QVL9	AB076001	2878	Anelloviridae	ssDNA	1	8	20	35	39	2878	480	1200	2100	2340
Q8QVL3	NC_014072.1	2064	Anelloviridae	ssDNA	1	8	17	28	28	2064	480	1020	1680	1680
Q9IG42	NC_002361.1	2037	Circoviridae	ssDNA	1	8	19	26	27	2037	480	1140	1560	1620
Q9YUC8	NC_001944.1	1993	Circoviridae	ssDNA	1	8	18	24	24	1993	480	1080	1440	1440
O56129	NC_005148.1	1768	Circoviridae	ssDNA	1	8	13	22	24	1768	480	780	1320	1440
Q8QME6	NC_003410.1	1949	Circoviridae	ssDNA	1	7	17	22	22	1949	420	1020	1320	1320
Q99153	NC_001427.1	2319	Circoviridae	ssDNA	1	7	17	27	30	2319	420	1020	1620	1800
Q91EK1	NC_003054.1	1821	Circoviridae	ssDNA	1	8	16	20	21	1821	480	960	1200	1260
P14984	NC_001412.1	2993	Geminiviridae	ssDNA	1	5	12	16	18	2993	550	1320	1760	1980
Q88886	NC_003825.1	2861	Geminiviridae	ssDNA	1	7	12	16	16	2861	770	1320	1760	1760
O39520	NC_003493.2	2561	Geminiviridae	ssDNA	1	5	10	10	10	2561	550	1100	1100	1100
P03569	NC_001346.2	2689	Geminiviridae	ssDNA	1	5	10	10	10	2689	550	1100	1100	1100
Q9YPS5	NC_001983.1 (segment a)	2723	Geminiviridae	ssDNA	1	5	10	13	12	2723	550	1100	1430	1320
Q00323	NC_001647.1	2705	Geminiviridae	ssDNA	1	6	10	11	12	2705	660	1100	1210	1320
Q89551	NC_003744.1	2758	Geminiviridae	ssDNA	1	5	10	11	12	2758	550	1100	1210	1320
P31616	NC_003822.1	2580	Geminiviridae	ssDNA	1	5	9	10	9	2580	550	990	1100	990
Q08583	NC_001932.1 (segment 1)	2815	Geminiviridae	ssDNA	1	5	9	14	14	2815	550	990	1540	1540
P36278	NC_003896.1	2766	Geminiviridae	ssDNA	1	4	9	15	15	2766	440	990	1650	1650
P38608	NC_003828.1	2773	Geminiviridae	ssDNA	1	5	9	14	14	2773	550	990	1540	1540
P27256	NC_004005.1	2781	Geminiviridae	ssDNA	1	5	9	14	14	2781	550	990	1540	1540
P06946	NC_003326.1	2750	Geminiviridae	ssDNA	1	5	9	11	11	2750	550	990	1210	1210
P0CK34	NC_001439.1 (segment a)	2647	Geminiviridae	ssDNA	1	5	8	12	11	2647	550	880	1320	1210
P27255	NC_001934.1 (segment a)	2593	Geminiviridae	ssDNA	1	5	8	12	11	2593	550	880	1320	1210
P27444	NC_001936.1 (segment a)	2633	Geminiviridae	ssDNA	1	5	8	12	11	2633	550	880	1320	1210
P03560	NC_001507.1 (segment a)	2588	Geminiviridae	ssDNA	1	5	8	11	12	2588	550	880	1210	1320
P36277	NC_001938.1 (segment a)	2601	Geminiviridae	ssDNA	1	5	8	12	11	2601	550	880	1320	1210
Q9DXE8	NC_004044.1	2734	Geminiviridae	ssDNA	1	4	8	13	12	2734	440	880	1430	1320
P21942	NC_001928.2 (segment a)	2632	Geminiviridae	ssDNA	1	5	8	12	11	2632	550	880	1320	1210
P14966	NC_001467.1 (segment a)	2779	Geminiviridae	ssDNA	1	4	8	14	14	2779	440	880	1540	1540
Q96701	NC_003866.1 (segment a)	2583	Geminiviridae	ssDNA	1	5	8	12	11	2583	550	880	1320	1210
P29073	NC_003379.1	2672	Geminiviridae	ssDNA	1	5	7	9	10	2672	550	770	990	1100
Q65386	NC_003479.1 (segment 1)	1043	Nanoviridae	ssDNA	1	7	11	12	11	1043	420	660	720	660
Q9WIJ8	NC_003559.1 (segment 10)	999	Nanoviridae	ssDNA	1	5	9	10	11	999	300	540	600	660
Q9Z035	NC_003648.1 (segment 11)	1001	Nanoviridae	ssDNA	1	6	9	10	11	1001	360	540	600	660
P52501	NC_001718.1	5075	Parvoviridae	ssDNA	1	4	11	13	13	5075	240	660	780	780
P12930	NC_001539.1	5323	Parvoviridae	ssDNA	1	5	10	13	12	5323	300	600	780	720
P24840	P24840	4938	Parvoviridae	ssDNA	1	5	10	13	12	4938	300	600	780	720
P07297	NC_001540.1	5517	Parvoviridae	ssDNA	1	4	9	12	13	5517	240	540	720	780
P36310	NC_001358.1	5176	Parvoviridae	ssDNA	1	5	9	12	9	5176	300	540	720	540
P27404	U13992.1	7677	Caliciviridae	ssRNA	3	3	5	6	6	7677	540	900	1080	1080
P27410	NC_001543.1	7437	Caliciviridae	ssRNA	3	3	4	9	10	7437	540	720	1620	1800
Q04542	L07418.1	7708	Caliciviridae	ssRNA	3	4	3	6	6	7708	720	540	1080	1080
P03608	NC_004063.1	6318	Tymoviridae	ssRNA	3	1	2	2	3	6318	180	360	360	540
P20123	NC_001480.1	6331	Tymoviridae	ssRNA	3	3	4	4	4	6331	540	720	720	720
P20124	NC_001513.1	6211	Tymoviridae	ssRNA	3	3	3	2	3	6211	540	540	360	540
Q82462	NC_001981.1; NC_001982.1	7790	Alphatetraviridae	ssRNA	4	7	10	10	11	7790	1680	2400	2400	2640
Q9YRB2	NC_001990.1	6625	Alphatetraviridae	ssRNA	4	8	11	14	16	6625	1920	2640	3360	3840
O12792	PRJNA257543	6743	Astroviridae	ssRNA	3	5	11	19	22	6743	900	1980	3420	3960
Q3ZN05	AY720891.1	6723	Astroviridae	ssRNA	3	5	11	20	21	6723	900	1980	3600	3780
Q4TWH7	DQ028633.1	6762	Astroviridae	ssRNA	3	5	11	19	22	6762	900	1980	3420	3960
Q80KJ6	NC_004579.1	6610	Astroviridae	ssRNA	3	5	10	15	15	6610	900	1800	2700	2700
P03591	NC_001495.1 (segment 1)	3644	Bromoviridae	ssRNA	3	4	9	11	11	3644	720	1620	1980	1980
P03601	NC_003543.1 (segment 1)	3171	Bromoviridae	ssRNA	3	6	9	11	11	3171	1080	1620	1980	1980
Q9DUT0	NC_003649.1 (segment 1)	3383	Bromoviridae	ssRNA	3	6	9	8	10	3383	1080	1620	1440	1800
P24402	NC_004008.1 (segment 1)	3158	Bromoviridae	ssRNA	3	5	8	10	8	3158	900	1440	1800	1440
P03602	NC_002026.1 (segment 1)	3234	Bromoviridae	ssRNA	3	5	8	9	9	3234	900	1440	1620	1620
P69466	NC_002034.1 (segment 1)	3357	Bromoviridae	ssRNA	3	7	8	12	11	3357	1260	1440	2160	1980
Q9YNE2	NC_003673.1 (RNA1)	3128	Bromoviridae	ssRNA	3	7	7	9	7	3128	1260	1260	1620	1260
P03598	NC_003844.1 (segment 1)	3491	Bromoviridae	ssRNA	3	5	7	12	12	3491	900	1260	2160	2160
P23627	NC_003837.1 (segment 1)	3410	Bromoviridae	ssRNA	3	6	7	11	8	3410	1080	1260	1980	1440
Q03500	NC_001434.1	7176	Hepeviridae	ssRNA	3	5	7	7	7	7176	900	1260	1260	1260
P29326	M73218.1	7207	Hepeviridae	ssRNA	3	5	7	7	7	7207	900	1260	1260	1260
P33426	AF444002.1	7204	Hepeviridae	ssRNA	3	5	7	7	7	7204	900	1260	1260	1260
Q04611	D10330.1	7194	Hepeviridae	ssRNA	3	5	7	7	7	7194	900	1260	1260	1260
P03612	NC_001417.2	3569	Leviviridae	ssRNA	3	3	6	5	6	3569	534	1068	890	1068
P03614	X15031.1	3575	Leviviridae	ssRNA	3	3	6	5	6	3575	534	1068	890	1068
P07234	X03869.1	3466	Leviviridae	ssRNA	3	3	6	5	6	3466	534	1068	890	1068
P09510	NC_004750.1	5677	Luteoviridae	ssRNA	3	7	14	20	20	5677	1260	2520	3600	3600
Q84711	NC_003629.1	5705	Luteoviridae	ssRNA	3	7	13	16	17	5705	1260	2340	2880	3060
P17522	NC_001747.1	5987	Luteoviridae	ssRNA	3	7	13	22	22	5987	1260	2340	3960	3960
P09514	NC_003743.1	5641	Luteoviridae	ssRNA	3	7	12	21	21	5641	1260	2160	3780	3780
P12871	NC_002690.1; NC_002691	4540	Nodaviridae	ssRNA	3	8	13	18	18	4540	1440	2340	3240	3240
Q91D83	NC_003448.1; NC_003449.1	4528	Nodaviridae	ssRNA	3	6	11	13	13	4528	1080	1980	2340	2340
P36290 (VP1, VP2, VP3, VP4)	D90457	7461	Picornaviridae	ssRNA	3	4, 3, 2, 1	9, 4, 1, 2	7, 5, 3, 0	9, 5, 3, 1	7461	600	960	900	810
P12915 (VP1, VP2, VP3, VP4)	NC_001859.1	7414	Picornaviridae	ssRNA	3	4, 2, 2, 1	9, 2, 2, 1	9, 4, 1, 1	9, 3, 2, 2	7414	540	840	900	720
P32537 (VP1, VP2, VP3, VP4)	NC_030454.1	7313	Picornaviridae	ssRNA	3	4, 4, 3, 2	6, 3, 2, 1	9, 5,3, 0	7, 3, 2, 1	7313	780	720	1020	585
Q82122 (VP1, VP2, VP3, VP4)	L24917	7124	Picornaviridae	ssRNA	3	3, 2, 4, 1	8, 3, 5, 2	9, 3, 4, 0	9, 3, 6, 2	7124	600	1080	960	900
O91734 (VP1, VP2, VP3, VP4)	AF029859	7397	Picornaviridae	ssRNA	3	5, 2, 3, 1	7, 2, 4,1	8, 1, 4, 0	8, 2, 5, 1	7397	660	780	780	720
P03304 (VP1, VP2, VP3, VP4)	NC_001479.1	7835	Picornaviridae	ssRNA	3	4, 4, 2, 1	6, 6, 4, 0	6, 11, 6, 0	6, 7, 6, 0	7835	660	1020	1380	855
O73556 (VP1, VP2, VP3, VP4)	NC_038319.1	7339	Picornaviridae	ssRNA	3	3,4,4,1	4, 5, 7, 0	4, 9, 6, 0	4, 5, 7	7339	660	960	1140	960
Q05057 (CP1,CP2,CP3)	NC_003628.1	9871	Secoviridae	ssRNA	3	2, 4, 4	3, 5, 8	3, 3, 9	3, 5, 8	9871	600	960	900	813
Q83034 (CP1,CP2,CP3)	NC_001632.1	12226	Secoviridae	ssRNA	3	3, 2, 5	3, 4, 8	2, 6, 9	3, 5, 9	12226	600	900	1020	1020
Q9DSN8 (VP1, VP2, VP3, VP4)	NC_002548.1	9491	Dcistroviridae	ssRNA	3	3, 2, 1, 4	3, 2, 3, 7	2, 3, 5, 7	6, 6, 8, 7	9491	600	900	1100	1215
P13418 (VP1, VP2, VP3, VP4)	NC_003924.1	9185	Dicistroviridae	ssRNA	3	4, 1, 3, 3	0, 1, 2, 7	6, 0, 8, 6	5, 7, 5, 1	9185	660	600	1200	810
P13897	NC_003908.1	11484	Togaviridae	ssRNA	4	6	16	23	27	11484	1440	3840	5520	6480
P89946	NC_001786.1	11486	Togaviridae	ssRNA	4	6	15	22	30	11486	1440	3600	5280	7200
Q306W5	NC_003899.1	11675	Togaviridae	ssRNA	4	6	15	23	28	11675	1440	3600	5520	6720
P03315	NC_003215.1	11442	Togaviridae	ssRNA	4	6	14	23	27	11442	1440	3360	5520	6480
Q5XXP3	NC_004162.2	11826	Togaviridae	ssRNA	4	7	13	23	31	11826	1680	3120	5520	7440
Q8JJX0	NC_003930.1	11918	Togaviridae	ssRNA	4	6	13	21	27	11918	1440	3120	5040	6480
Q8QL52	NC_003433.1	11900	Togaviridae	ssRNA	4	6	13	22	28	11900	1440	3120	5280	6720
P36329	NC_001449.1	11444	Togaviridae	ssRNA	4	7	13	23	27	11444	1680	3120	5520	6480
Q5Y388	NC_006558.1	11597	Togaviridae	ssRNA	4	6	12	22	27	11597	1440	2880	5280	6480
Q9JGK8	AB032553.1	11698	Togaviridae	ssRNA	4	6	12	22	27	11698	1440	2880	5280	6480
P22056	NC_001512.1	11835	Togaviridae	ssRNA	4	7	12	22	34	11835	1680	2880	5280	8160
P89036	NC_002598.1	4326	Tombusviridae	ssRNA	3	5	10	13	13	4326	900	1800	2340	2340
P22955	NC_003756.1 (segment 1)	3890	Tombusviridae	ssRNA	3	5	9	12	12	3890	900	1620	2160	2160
P11689	NC_001554.1	4775	Tombusviridae	ssRNA	3	6	8	13	12	4775	1080	1440	2340	2160
Q66098	NC_003530.1 (segment 1)	3840	Tombusviridae	ssRNA	3	4	9	13	13	3840	720	1620	2340	2340
P22959	NC_001777.1	3680	Tombusviridae	ssRNA	3	5	9	13	10	3680	900	1620	2340	1800
P11642	NC_003627.1	4437	Tombusviridae	ssRNA	3	5	9	10	11	4437	900	1620	1800	1980
P15183	NC_001469.1	4699	Tombusviridae	ssRNA	3	5	7	13	7	4699	900	1260	2340	1260
P17456	NC_003532.1	4732	Tombusviridae	ssRNA	3	5	7	13	12	4732	900	1260	2340	2160
Q9QBU3	NC_000939.2	4415	Tombusviridae	ssRNA	3	6	7	12	12	4415	1080	1260	2160	2160
	Geminiviruses usually formed by two fusioned T=1 capsid, totalizing 110 subunits.
	Pseudo T=3, with 60 subunits of each protein derived from polyprotein.
	Pseudo T=7, 72 pentamers of L1/VP1 + 72 copies of L2/VP2
	Pseudo T=3, 178 VP1 subunits
Bacteriophages:
						Max Net charge					Total net charge
Protein UniprotKB ID	Genome reference	Genome size	Family	Genome type	T	10 aa	30 aa	60 aa	Variable	Genome charge	10aa	30aa	60aa	Variable
Q6QGD8|160-458	NC_005859.1	121750	Siphoviridae	dsDNA	13	5	8	7	8	243500	3900	6240	5460	6240
A9CRA7	NC_010147.1	43011	Siphoviridae	dsDNA	7	5	6	5	6	86022	2100	2520	2100	2520
D3WAC5	GQ979703.1	27595	Siphoviridae	dsDNA	7	5	6	6	6	55190	2100	2520	2520	2520
P85500|349-667	NC_011373.1	46872	Siphoviridae	dsDNA	7	4	5	5	5	93744	1680	2100	2100	2100
Q04754	NC_009554.1	34659	Siphoviridae	dsDNA	7	3	5	6	5	69318	1260	2100	2520	2100
Q38300	NC_001706.1	22172	Siphoviridae	dsDNA	7	5	5	5	5	44344	2100	2100	2100	2100
O64322	NC_001901.1	46375	Siphoviridae	dsDNA	7	4	4	6	5	92750	1680	1680	2520	2100
P03713	NC_001416.1	48502	Siphoviridae	dsDNA	7	4	4	4	4	97004	1680	1680	1680	1680
B2ZYY5|15-302	NC_010808.1	44342	Siphoviridae	dsDNA	7	4	3	3	5	88684	1680	1260	1260	2100
O64210	NC_001900.1	49136	Siphoviridae	dsDNA	7	3	3	4	5	98272	1260	1260	1680	2100
P49861|104-385	NC_002167.1	39732	Siphoviridae	dsDNA	7	3	3	1	3	79464	1260	1260	420	1260
Q05223	NC_001335.1	52297	Siphoviridae	dsDNA	7	3	3	4	5	104594	1260	1260	1680	2100
Q38582	NC_004166.2	44010	Siphoviridae	dsDNA	7	4	3	4	3	88020	1680	1260	1680	1260
Q38041	NC_001730.1	6089	Microviridae	ssDNA	1	3	4	4	4	6089	564	744	756	756
P69549	NC_001730.1	6089	Microviridae	ssDNA	1	6	8	8	8
P03649	NC_001730.1	6089	Microviridae	ssDNA	1	2	2	3	3
P03641	J02482.1	5386	Microviridae	ssDNA	1	3	3	3	4	5386	504	924	924	984
P69592	J02482.1	5386	Microviridae	ssDNA	1	5	12	12	12
P03646	J02482.1	5386	Microviridae	ssDNA	1	2	2	2	2
P03642	V00657.1	5577	Microviridae	ssDNA	1	3	3	3	4	5577	504	636	636	708
P03652	V00657.1	5577	Microviridae	ssDNA	1	5	7	7	7
P03647	V00657.1	5577	Microviridae	ssDNA	1	2	3	3	4
P07931	M14428.1	5386	Microviridae	ssDNA	1	3	3	3	4	5386	504	924	924	984
P69593	M14428.1	5386	Microviridae	ssDNA	1	5	12	12	12
P07933	M14428.1	5386	Microviridae	ssDNA	1	2	2	2	2
P08767	NC_001330.1	6087	Microviridae	ssDNA	1	4	3	3	3	6087	624	696	696	696
P69548	NC_001330.1	6087	Microviridae	ssDNA	1	6	8	8	8
P03650	NC_001330.1	6087	Microviridae	ssDNA	1	2	3	3	3
Q6QIB5	NC_005882.1	36748	Myoviridae	dsDNA	13	4	7	6	7	73496	3120	5460	4680	5460
Q6Y7S3|25-463	NC_005880.2	148317	Myoviridae	dsDNA	13	5	6	6	6	296634	3900	4680	4680	4680
B0ZSF3	NC_010342.1	39245	Myoviridae	dsDNA	13	5	5	3	5	78490	3900	3900	2340	3900
D6RRG1	NC_015272.2	88322	Myoviridae	dsDNA	13	4	5	6	5	176644	3120	3900	4680	3900
P04535|66-521	NC_000866.4	168903	Myoviridae	dsDNA	13	3	5	7	5	337806	2340	3900	5460	3900
P25477|32-357	NC_001895.1	33593	Myoviridae	dsDNA	13	4	5	6	5	67186	3120	3900	4680	3900
P51720	NC_001697.1	32355	Myoviridae	dsDNA	13	3	5	5	6	64710	2340	3900	3900	4680
Q6WHE1|63-514	NC_005083.2	244834	Myoviridae	dsDNA	13	3	5	7	5	489668	2340	3900	5460	3900
E1XTG1	FQ312032.1	157061	Myoviridae	dsDNA	13	4	4	5	4	314122	3120	3120	3900	3120
Q9T1W1	NC_000929.1	36717	Myoviridae	dsDNA	13	3	4	5	5	73434	2340	3120	3900	3900
G9M952	NC_016565.1	18168	Podoviridae	dsDNA	7	4	7	8	7	36336	1680	2940	3360	2940
G9M973	AB626963.1	18186	Podoviridae	dsDNA	7	4	7	8	7	36372	1680	2940	3360	2940
P07531	M11813.1	19366	Podoviridae	dsDNA	3	5	7	6	7	38732	900	1260	1080	1260
P13849	NC_011048.1	19282	Podoviridae	dsDNA	3	5	7	6	7	38564	900	1260	1080	1260
Q37888	NC_004165.1	18630	Podoviridae	dsDNA	3	4	7	7	7	37260	720	1260	1260	1260
Q859K5	NC_004678.1	16784	Podoviridae	dsDNA	7	4	7	8	7	33568	1680	2940	3360	2940
Q9FZW7	NC_002649.1	21129	Podoviridae	dsDNA	3	3	6	5	6	42258	540	1080	900	1080
B0FIH3	NC_010324.1	77554	Podoviridae	dsDNA	7	3	5	8	6	155108	1260	2100	3360	2520
P19726	NC_001604.1	39937	Podoviridae	dsDNA	7	3	5	6	5	79874	1260	2100	2520	2100
Q7Y2D3	NC_005045.1	42519	Podoviridae	dsDNA	7	4	5	4	5	85038	1680	2100	1680	2100
Q859Q5	NC_008720.1	70153	Podoviridae	dsDNA	9	4	5	4	6	140306	2160	2700	2160	3240
P26747	NC_002371.2	41724	Podoviridae	dsDNA	7	5	4	5	5	83448	2100	1680	2100	2100
Q9T1S4	NC_000935.1	36524	Podoviridae	dsDNA	7	3	4	5	5	73048	1260	1680	2100	2100
P03612	NC_001417.2	3569	Leviviridae	ssRNA	3	3	6	5	6	3569	534	1068	890	1068
P03614	X15031.1	3575	Leviviridae	ssRNA	3	3	6	5	6	3575	534	1068	890	1068
P07234	X03869.1	3466	Leviviridae	ssRNA	3	3	6	5	6	3466	534	1068	890	1068
	Pseudo T=1, 60 protein F subunits, 60 protein J subunits and 12 protein H subunits
	Pseudo T=3, 178 VP1 subunits
	Proteins smaller than 30 amino acids, the net charge of the full sequence was calculated
	Proteins smaller than 60 amino acids, the net charge of the full sequence was calculated

## Sheet: Plan2
Q66283	NC_001648.1	8159	Caulimoviridae	dsDNA-RT	7	6	16	24	16318	2520	6720	10080
P27502	NC_001914.1	8002	Caulimoviridae	dsDNA-RT	7	6	15	19	16004	2520	6300	7980
P0C677	NC_003977.2	3182	Hepadnaviridae	dsDNA-RT	4	7	16	17	6364	1680	3840	4080
P0C6J1	NC_001484.1	3311	Hepadnaviridae	dsDNA-RT	4	6	15	17	6622	1440	3600	4080
P0C6K0	NC_001486.1	3027	Hepadnaviridae	dsDNA-RT	4	7	14	20	6054	1680	3360	4800
Q66406	NC_001344.1	3027	Hepadnaviridae	dsDNA-RT	4	6	13	18	6054	1440	3120	4320
O15926	U95995.1	1786	Partitiviridae	dsRNA	2	6	6	8	3572	720	720	960
Q64FN9	NC_006276.1	1708	Partitiviridae	dsRNA	2	4	4	5	3416	480	480	600
Q67652	NC_003555.1	6277	Totiviridae	dsRNA	2	4	6	8	12554	480	840	960
P32503	NC_003745.1	4579	Totiviridae	dsRNA	2	4	5	5	9158	480	600	600
Q9DUB7	NC_014087.1	3718	Anelloviridae	ssDNA	1	9	23	41	3718	540	1380	2460
A4GZ97	AB290918	3249	Anelloviridae	ssDNA	1	9	23	36	3249	540	1380	2160
A7XCE4	NC_015783.1	3709	Anelloviridae	ssDNA	1	8	22	41	3709	480	1320	2460
Q9DUC1	NC_014085.1	3371	Anelloviridae	ssDNA	1	9	21	38	3371	540	1260	2280
Q8QVL6	NC_014071.1	2797	Anelloviridae	ssDNA	1	8	20	31	2797	480	1200	1860
Q9QU30	NC_020498.1	2912	Anelloviridae	ssDNA	1	8	22	31	2912	480	1320	1860
Q8QVL9	AB076001	2878	Anelloviridae	ssDNA	1	8	20	35	2878	480	1200	2100
Q8QVL3	NC_014072.1	2064	Anelloviridae	ssDNA	1	8	17	28	2064	480	1020	1680
Q9IG42	NC_002361.1	2037	Circoviridae	ssDNA	1	8	19	26	2037	480	1140	1560
Q9YUC8	NC_001944.1	1993	Circoviridae	ssDNA	1	8	18	24	1993	480	1080	1440
O56129	NC_005148.1	1768	Circoviridae	ssDNA	1	8	13	22	1768	480	780	1320
Q8QME6	NC_003410.1	1949	Circoviridae	ssDNA	1	7	17	22	1949	420	1020	1320
Q99153	NC_001427.1	2319	Circoviridae	ssDNA	1	7	17	27	2319	420	1020	1620
Q91EK1	NC_003054.1	1821	Circoviridae	ssDNA	1	8	16	20	1821	480	960	1200
P14984	NC_001412.1	2993	Geminiviridae	ssDNA	1	5	12	16	2993	550	1320	1760
Q88886	NC_003825.1	2861	Geminiviridae	ssDNA	1	7	12	16	2861	770	1320	1760
O39520	NC_003493.2	2561	Geminiviridae	ssDNA	1	5	10	10	2561	550	1100	1100
P03569	NC_001346.2	2689	Geminiviridae	ssDNA	1	5	10	10	2689	550	1100	1100
Q9YPS5	NC_001983.1 (segment a)	2723	Geminiviridae	ssDNA	1	5	10	13	2723	550	1100	1430
Q00323	NC_001647.1	2705	Geminiviridae	ssDNA	1	6	10	11	2705	660	1100	1210
Q89551	NC_003744.1	2758	Geminiviridae	ssDNA	1	5	10	11	2758	550	1100	1210
P31616	NC_003822.1	2580	Geminiviridae	ssDNA	1	5	9	10	2580	550	990	1100
Q08583	NC_001932.1 (segment 1)	2815	Geminiviridae	ssDNA	1	5	9	14	2815	550	990	1540
P36278	NC_003896.1	2766	Geminiviridae	ssDNA	1	4	9	15	2766	440	990	1650
P38608	NC_003828.1	2773	Geminiviridae	ssDNA	1	5	9	14	2773	550	990	1540
P27256	NC_004005.1	2781	Geminiviridae	ssDNA	1	5	9	14	2781	550	990	1540
P06946	NC_003326.1	2750	Geminiviridae	ssDNA	1	5	9	11	2750	550	990	1210
P0CK34	NC_001439.1 (segment a)	2647	Geminiviridae	ssDNA	1	5	8	12	2647	550	880	1320
P27255	NC_001934.1 (segment a)	2593	Geminiviridae	ssDNA	1	5	8	12	2593	550	880	1320
P27444	NC_001936.1 (segment a)	2633	Geminiviridae	ssDNA	1	5	8	12	2633	550	880	1320
P03560	NC_001507.1 (segment a)	2588	Geminiviridae	ssDNA	1	5	8	11	2588	550	880	1210
P36277	NC_001938.1 (segment a)	2601	Geminiviridae	ssDNA	1	5	8	12	2601	550	880	1320
Q9DXE8	NC_004044.1	2734	Geminiviridae	ssDNA	1	4	8	13	2734	440	880	1430
P21942	NC_001928.2 (segment a)	2632	Geminiviridae	ssDNA	1	5	8	12	2632	550	880	1320
P14966	NC_001467.1 (segment a)	2779	Geminiviridae	ssDNA	1	4	8	14	2779	440	880	1540
Q96701	NC_003866.1 (segment a)	2583	Geminiviridae	ssDNA	1	5	8	12	2583	550	880	1320
P29073	NC_003379.1	2672	Geminiviridae	ssDNA	1	5	7	9	2672	550	770	990
Q65386	NC_003479.1 (segment 1)	1043	Nanoviridae	ssDNA	1	7	11	12	1043	420	660	720
Q9WIJ8	NC_003559.1 (segment 10)	999	Nanoviridae	ssDNA	1	5	9	10	999	300	540	600
Q9Z035	NC_003648.1 (segment 11)	1001	Nanoviridae	ssDNA	1	6	9	10	1001	360	540	600
P52501	NC_001718.1	5075	Parvoviridae	ssDNA	1	4	11	13	5075	240	660	780
P12930	NC_001539.1	5323	Parvoviridae	ssDNA	1	5	10	13	5323	300	600	780
P24840	P24840	4938	Parvoviridae	ssDNA	1	5	10	13	4938	300	600	780
P07297	NC_001540.1	5517	Parvoviridae	ssDNA	1	4	9	12	5517	240	540	720
P36310	NC_001358.1	5176	Parvoviridae	ssDNA	1	5	9	12	5176	300	540	720
P27404	U13992.1	7677	Caliciviridae	ssRNA	3	3	5	6	7677	540	900	1080
P27410	NC_001543.1	7437	Caliciviridae	ssRNA	3	3	4	9	7437	540	720	1620
Q04542	L07418.1	7708	Caliciviridae	ssRNA	3	4	3	6	7708	720	540	1080
P03608	NC_004063.1	6318	Tymoviridae	ssRNA	3	1	2	2	6318	180	360	360
P20123	NC_001480.1	6331	Tymoviridae	ssRNA	3	3	4	4	6331	540	720	720
P20124	NC_001513.1	6211	Tymoviridae	ssRNA	3	3	3	2	6211	540	540	360
Q82462	NC_001981.1; NC_001982.1	7790	Alphatetraviridae	ssRNA	4	7	10	10	7790	1680	2400	2400
Q9YRB2	NC_001990.1	6625	Alphatetraviridae	ssRNA	4	8	11	14	6625	1920	2640	3360
O12792	PRJNA257543	6743	Astroviridae	ssRNA	3	5	11	19	6743	900	1980	3420
Q3ZN05	AY720891.1	6723	Astroviridae	ssRNA	3	5	11	20	6723	900	1980	3600
Q4TWH7	DQ028633.1	6762	Astroviridae	ssRNA	3	5	11	19	6762	900	1980	3420
Q80KJ6	NC_004579.1	6610	Astroviridae	ssRNA	3	5	10	15	6610	900	1800	2700
P03591	NC_001495.1 (segment 1)	3644	Bromoviridae	ssRNA	3	4	9	11	3644	720	1620	1980
P03601	NC_003543.1 (segment 1)	3171	Bromoviridae	ssRNA	3	6	9	11	3171	1080	1620	1980
Q9DUT0	NC_003649.1 (segment 1)	3383	Bromoviridae	ssRNA	3	6	9	8	3383	1080	1620	1440
P24402	NC_004008.1 (segment 1)	3158	Bromoviridae	ssRNA	3	5	8	10	3158	900	1440	1800
P03602	NC_002026.1 (segment 1)	3234	Bromoviridae	ssRNA	3	5	8	9	3234	900	1440	1620
P69466	NC_002034.1 (segment 1)	3357	Bromoviridae	ssRNA	3	7	8	12	3357	1260	1440	2160
Q9YNE2	NC_003673.1 (RNA1)	3128	Bromoviridae	ssRNA	3	7	7	9	3128	1260	1260	1620
P03598	NC_003844.1 (segment 1)	3491	Bromoviridae	ssRNA	3	5	7	12	3491	900	1260	2160
P23627	NC_003837.1 (segment 1)	3410	Bromoviridae	ssRNA	3	6	7	11	3410	1080	1260	1980
Q03500	NC_001434.1	7176	Hepeviridae	ssRNA	3	5	7	7	7176	900	1260	1260
P29326	M73218.1	7207	Hepeviridae	ssRNA	3	5	7	7	7207	900	1260	1260
P33426	AF444002.1	7204	Hepeviridae	ssRNA	3	5	7	7	7204	900	1260	1260
Q04611	D10330.1	7194	Hepeviridae	ssRNA	3	5	7	7	7194	900	1260	1260
P03612	NC_001417.2	3569	Leviviridae	ssRNA	3	3	6	5	3569	534	1068	890
P03614	X15031.1	3575	Leviviridae	ssRNA	3	3	6	5	3575	534	1068	890
P07234	X03869.1	3466	Leviviridae	ssRNA	3	3	6	5	3466	534	1068	890
P09510	NC_004750.1	5677	Luteoviridae	ssRNA	3	7	14	20	5677	1260	2520	3600
Q84711	NC_003629.1	5705	Luteoviridae	ssRNA	3	7	13	16	5705	1260	2340	2880
P17522	NC_001747.1	5987	Luteoviridae	ssRNA	3	7	13	22	5987	1260	2340	3960
P09514	NC_003743.1	5641	Luteoviridae	ssRNA	3	7	12	21	5641	1260	2160	3780
P12871	NC_002690.1; NC_002691	4540	Nodaviridae	ssRNA	3	8	13	18	4540	1440	2340	3240
Q91D83	NC_003448.1; NC_003449.1	4528	Nodaviridae	ssRNA	3	6	11	13	4528	1080	1980	2340
P36290 (VP1, VP2, VP3, VP4)	D90457	7461	Picornaviridae	ssRNA	3	4, 3, 2, 1	9, 4, 1, 2	7, 5, 3, 0	7461	600	960	900
P12915 (VP1, VP2, VP3, VP4)	NC_001859.1	7414	Picornaviridae	ssRNA	3	4, 2, 2, 1	9, 2, 2, 1	9, 4, 1, 1	7414	540	840	900
P32537 (VP1, VP2, VP3, VP4)	NC_030454.1	7313	Picornaviridae	ssRNA	3	4, 4, 3, 2	6, 3, 2, 1	9, 5,3, 0	7313	780	720	1020
Q82122 (VP1, VP2, VP3, VP4)	L24917	7124	Picornaviridae	ssRNA	3	3, 2, 4, 1	8, 3, 5, 2	9, 3, 4, 0	7124	600	1080	960
O91734 (VP1, VP2, VP3, VP4)	AF029859	7397	Picornaviridae	ssRNA	3	5, 2, 3, 1	7, 2, 4,1	8, 1, 4, 0	7397	660	780	780
P03304 (VP1, VP2, VP3, VP4)	NC_001479.1	7835	Picornaviridae	ssRNA	3	4, 4, 2, 1	6, 6, 4, 0	6, 11, 6, 0	7835	660	1020	1380
O73556 (VP1, VP2, VP3, VP4)	NC_038319.1	7339	Picornaviridae	ssRNA	3	3,4,4,1	4, 5, 7, 0	4, 9, 6, 0	7339	660	960	1140
Q05057 (CP1,CP2,CP3)	NC_003628.1	9871	Secoviridae	ssRNA	3	2, 4, 4	3, 5, 8	3, 3, 9	9871	600	960	900
Q83034 (CP1,CP2,CP3)	NC_001632.1	12226	Secoviridae	ssRNA	3	3, 2, 5	3, 4, 8	2, 6, 9	12226	600	900	1020
Q9DSN8 (VP1, VP2, VP3, VP4)	NC_002548.1	9491	Dcistroviridae	ssRNA	3	3, 2, 1, 4	3, 2, 3, 7	2, 3, 5, 7	9491	600	900	1100
P13418 (VP1, VP2, VP3, VP4)	NC_003924.1	9185	Dicistroviridae	ssRNA	3	4, 1, 3, 3	0, 1, 2, 7	6, 0, 8, 6	9185	660	600	1200
P13897	NC_003908.1	11484	Togaviridae	ssRNA	4	6	16	23	11484	1440	3840	5520
P89946	NC_001786.1	11486	Togaviridae	ssRNA	4	6	15	22	11486	1440	3600	5280
Q306W5	NC_003899.1	11675	Togaviridae	ssRNA	4	6	15	23	11675	1440	3600	5520
P03315	NC_003215.1	11442	Togaviridae	ssRNA	4	6	14	23	11442	1440	3360	5520
Q5XXP3	NC_004162.2	11826	Togaviridae	ssRNA	4	7	13	23	11826	1680	3120	5520
Q8JJX0	NC_003930.1	11918	Togaviridae	ssRNA	4	6	13	21	11918	1440	3120	5040
Q8QL52	NC_003433.1	11900	Togaviridae	ssRNA	4	6	13	22	11900	1440	3120	5280
P36329	NC_001449.1	11444	Togaviridae	ssRNA	4	7	13	23	11444	1680	3120	5520
Q5Y388	NC_006558.1	11597	Togaviridae	ssRNA	4	6	12	22	11597	1440	2880	5280
Q9JGK8	AB032553.1	11698	Togaviridae	ssRNA	4	6	12	22	11698	1440	2880	5280
P22056	NC_001512.1	11835	Togaviridae	ssRNA	4	7	12	22	11835	1680	2880	5280
Q6X2U3	NC_001545.2	9762	Togaviridae	ssRNA	4	6	8	12	9762	1440	1920	2880
P89036	NC_002598.1	4326	Tombusviridae	ssRNA	3	5	10	13	4326	900	1800	2340
P22955	NC_003756.1 (segment 1)	3890	Tombusviridae	ssRNA	3	5	9	12	3890	900	1620	2160
P11689	NC_001554.1	4775	Tombusviridae	ssRNA	3	6	8	13	4775	1080	1440	2340
Q66098	NC_003530.1 (segment 1)	3840	Tombusviridae	ssRNA	3	4	9	13	3840	720	1620	2340
P22959	NC_001777.1	3680	Tombusviridae	ssRNA	3	5	9	13	3680	900	1620	2340
P11642	NC_003627.1	4437	Tombusviridae	ssRNA	3	5	9	10	4437	900	1620	1800
P15183	NC_001469.1	4699	Tombusviridae	ssRNA	3	5	7	13	4699	900	1260	2340
P17456	NC_003532.1	4732	Tombusviridae	ssRNA	3	5	7	13	4732	900	1260	2340
Q9QBU3	NC_000939.2	4415	Tombusviridae	ssRNA	3	6	7	12	4415	1080	1260	2160

## Sheet: Plan3
Q82462	NC_001981.1; NC_001982.1	7790	Alphatetraviridae	ssRNA(+)	4	7	10	10	7790	1680	2400	2400
Q9YRB2	NC_001990.1	6625	Alphatetraviridae	ssRNA(+)	4	8	11	14	6625	1920	2640	3360
Q9DUB7	NC_014087.1	3718	Anelloviridae	ssDNA	1	9	23	41	3718	540	1380	2460
A4GZ97	AB290918	3249	Anelloviridae	ssDNA	1	9	23	36	3249	540	1380	2160
A7XCE4	NC_015783.1	3709	Anelloviridae	ssDNA	1	8	22	41	3709	480	1320	2460
Q9DUC1	NC_014085.1	3371	Anelloviridae	ssDNA	1	9	21	38	3371	540	1260	2280
Q8QVL6	NC_014071.1	2797	Anelloviridae	ssDNA	1	8	20	31	2797	480	1200	1860
Q9QU30	NC_020498.1	2912	Anelloviridae	ssDNA	1	8	22	31	2912	480	1320	1860
Q8QVL9	AB076001	2878	Anelloviridae	ssDNA	1	8	20	35	2878	480	1200	2100
Q8QVL3	NC_014072.1	2064	Anelloviridae	ssDNA	1	8	17	28	2064	480	1020	1680
O12792	PRJNA257543	6743	Astroviridae	ssRNA(+)	3	5	11	19	6743	900	1980	3420
Q3ZN05	AY720891.1	6723	Astroviridae	ssRNA(+)	3	5	11	20	6723	900	1980	3600
Q4TWH7	DQ028633.1	6762	Astroviridae	ssRNA(+)	3	5	11	19	6762	900	1980	3420
Q80KJ6	NC_004579.1	6610	Astroviridae	ssRNA(+)	3	5	10	15	6610	900	1800	2700
P03591	NC_001495.1 (segment 1)	3644	Bromoviridae	ssRNA(+)	3	4	9	11	3644	720	1620	1980
P03601	NC_003543.1 (segment 1)	3171	Bromoviridae	ssRNA(+)	3	6	9	11	3171	1080	1620	1980
Q9DUT0	NC_003649.1 (segment 1)	3383	Bromoviridae	ssRNA(+)	3	6	9	8	3383	1080	1620	1440
P24402	NC_004008.1 (segment 1)	3158	Bromoviridae	ssRNA(+)	3	5	8	10	3158	900	1440	1800
P03602	NC_002026.1 (segment 1)	3234	Bromoviridae	ssRNA(+)	3	5	8	9	3234	900	1440	1620
P69466	NC_002034.1 (segment 1)	3357	Bromoviridae	ssRNA(+)	3	7	8	12	3357	1260	1440	2160
Q9YNE2	NC_003673.1 (RNA1)	3128	Bromoviridae	ssRNA(+)	3	7	7	9	3128	1260	1260	1620
P03598	NC_003844.1 (segment 1)	3491	Bromoviridae	ssRNA(+)	3	5	7	12	3491	900	1260	2160
P23627	NC_003837.1 (segment 1)	3410	Bromoviridae	ssRNA(+)	3	6	7	11	3410	1080	1260	1980
P27404	U13992.1	7677	Caliciviridae	ssRNA	3	3	5	6	7677	540	900	1080
P27410	NC_001543.1	7437	Caliciviridae	ssRNA	3	3	4	9	7437	540	720	1620
Q04542	L07418.1	7708	Caliciviridae	ssRNA	3	4	3	6	7708	720	540	1080
Q66283	NC_001648.1	8159	Caulimoviridae	dsDNA-RT	7	6	16	24	16318	2520	6720	10080
P27502	NC_001914.1	8002	Caulimoviridae	dsDNA-RT	7	6	15	19	16004	2520	6300	7980
Q9IG42	NC_002361.1	2037	Circoviridae	ssDNA	1	8	19	26	2037	480	1140	1560
Q9YUC8	NC_001944.1	1993	Circoviridae	ssDNA	1	8	18	24	1993	480	1080	1440
O56129	NC_005148.1	1768	Circoviridae	ssDNA	1	8	13	22	1768	480	780	1320
Q8QME6	NC_003410.1	1949	Circoviridae	ssDNA	1	7	17	22	1949	420	1020	1320
Q99153	NC_001427.1	2319	Circoviridae	ssDNA	1	7	17	27	2319	420	1020	1620
Q91EK1	NC_003054.1	1821	Circoviridae	ssDNA	1	8	16	20	1821	480	960	1200
Q9DSN8	NC_002548.1	9491	Dcistroviridae	ssRNA	3	5	7	10	9491	300	600	600
P13418	NC_003924.1	9185	Dicistroviridae	ssRNA	3	4	6	8	9185	240	900	480
P14984	NC_001412.1	2993	Geminiviridae	ssDNA	1	5	12	16	2993	550	1320	1760
Q88886	NC_003825.1	2861	Geminiviridae	ssDNA	1	7	12	16	2861	770	1320	1760
O39520	NC_003493.2	2561	Geminiviridae	ssDNA	1	5	10	10	2561	550	1100	1100
P03569	NC_001346.2	2689	Geminiviridae	ssDNA	1	5	10	10	2689	550	1100	1100
Q9YPS5	NC_001983.1 (segment a)	2723	Geminiviridae	ssDNA	1	5	10	13	2723	550	1100	1430
Q00323	NC_001647.1	2705	Geminiviridae	ssDNA	1	6	10	11	2705	660	1100	1210
Q89551	NC_003744.1	2758	Geminiviridae	ssDNA	1	5	10	11	2758	550	1100	1210
P31616	NC_003822.1	2580	Geminiviridae	ssDNA	1	5	9	10	2580	550	990	1100
Q08583	NC_001932.1 (segment 1)	2815	Geminiviridae	ssDNA	1	5	9	14	2815	550	990	1540
P36278	NC_003896.1	2766	Geminiviridae	ssDNA	1	4	9	15	2766	440	990	1650
P38608	NC_003828.1	2773	Geminiviridae	ssDNA	1	5	9	14	2773	550	990	1540
P27256	NC_004005.1	2781	Geminiviridae	ssDNA	1	5	9	14	2781	550	990	1540
P06946	NC_003326.1	2750	Geminiviridae	ssDNA	1	5	9	11	2750	550	990	1210
P0CK34	NC_001439.1 (segment a)	2647	Geminiviridae	ssDNA	1	5	8	12	2647	550	880	1320
P27255	NC_001934.1 (segment a)	2593	Geminiviridae	ssDNA	1	5	8	12	2593	550	880	1320
P27444	NC_001936.1 (segment a)	2633	Geminiviridae	ssDNA	1	5	8	12	2633	550	880	1320
P03560	NC_001507.1 (segment a)	2588	Geminiviridae	ssDNA	1	5	8	11	2588	550	880	1210
P36277	NC_001938.1 (segment a)	2601	Geminiviridae	ssDNA	1	5	8	12	2601	550	880	1320
Q9DXE8	NC_004044.1	2734	Geminiviridae	ssDNA	1	4	8	13	2734	440	880	1430
P21942	NC_001928.2 (segment a)	2632	Geminiviridae	ssDNA	1	5	8	12	2632	550	880	1320
P14966	NC_001467.1 (segment a)	2779	Geminiviridae	ssDNA	1	4	8	14	2779	440	880	1540
Q96701	NC_003866.1 (segment a)	2583	Geminiviridae	ssDNA	1	5	8	12	2583	550	880	1320
P29073	NC_003379.1	2672	Geminiviridae	ssDNA	1	5	7	9	2672	550	770	990
P0C677	NC_003977.2	3182	Hepadnaviridae	dsDNA-RT	4	7	16	17	6364	1680	3840	4080
P0C6J1	NC_001484.1	3311	Hepadnaviridae	dsDNA-RT	4	6	15	17	6622	1440	3600	4080
P0C6K0	NC_001486.1	3027	Hepadnaviridae	dsDNA-RT	4	7	14	20	6054	1680	3360	4800
Q66406	NC_001344.1	3027	Hepadnaviridae	dsDNA-RT	4	6	13	18	6054	1440	3120	4320
Q03500	NC_001434.1	7176	Hepeviridae	ssRNA(+)	3	5	7	7	7176	900	1260	1260
P29326	M73218.1	7207	Hepeviridae	ssRNA(+)	3	5	7	7	7207	900	1260	1260
P33426	AF444002.1	7204	Hepeviridae	ssRNA(+)	3	5	7	7	7204	900	1260	1260
Q04611	D10330.1	7194	Hepeviridae	ssRNA(+)	3	5	7	7	7194	900	1260	1260
P03612	NC_001417.2	3569	Leviviridae	ssRNA(+)	3	3	6	5	3569	534	1068	890
P03614	X15031.1	3575	Leviviridae	ssRNA(+)	3	3	6	5	3575	534	1068	890
P07234	X03869.1	3466	Leviviridae	ssRNA(+)	3	3	6	5	3466	534	1068	890
P09510	NC_004750.1	5677	Luteoviridae	ssRNA(+)	3	7	14	20	5677	1260	2520	3600
Q84711	NC_003629.1	5705	Luteoviridae	ssRNA(+)	3	7	13	16	5705	1260	2340	2880
P17522	NC_001747.1	5987	Luteoviridae	ssRNA(+)	3	7	13	22	5987	1260	2340	3960
P09514	NC_003743.1	5641	Luteoviridae	ssRNA(+)	3	7	12	21	5641	1260	2160	3780
Q65386	NC_003479.1 (segment 1)	1043	Nanoviridae	ssDNA	1	7	11	12	1043	420	660	720
Q9WIJ8	NC_003559.1 (segment 10)	999	Nanoviridae	ssDNA	1	5	9	10	999	300	540	600
Q9Z035	NC_003648.1 (segment 11)	1001	Nanoviridae	ssDNA	1	6	9	10	1001	360	540	600
P12871	NC_002690.1; NC_002691	4540	Nodaviridae	ssRNA(+)	3	8	13	18	4540	1440	2340	3240
Q91D83	NC_003448.1; NC_003449.1	4528	Nodaviridae	ssRNA(+)	3	6	11	13	4528	1080	1980	2340
O15926	U95995.1	1786	Partitiviridae	dsRNA	2	6	6	8	3572	720	720	960
Q64FN9	NC_006276.1	1708	Partitiviridae	dsRNA	2	4	4	5	3416	480	480	600
P52501	NC_001718.1	5075	Parvoviridae	ssDNA	1	4	11	13	5075	240	660	780
P12930	NC_001539.1	5323	Parvoviridae	ssDNA	1	5	10	13	5323	300	600	780
P24840	P24840	4938	Parvoviridae	ssDNA	1	5	10	13	4938	300	600	780
P07297	NC_001540.1	5517	Parvoviridae	ssDNA	1	4	9	12	5517	240	540	720
P36310	NC_001358.1	5176	Parvoviridae	ssDNA	1	5	9	12	5176	300	540	720
P36290	D90457	7461	Picornaviridae	ssRNA(+)	3	4	9	7	7461	240	960	420
P12915	NC_001859.1	7414	Picornaviridae	ssRNA(+)	3	5	9	9	7414	300	840	540
P32537	NC_030454.1	7313	Picornaviridae	ssRNA(+)	3	4	8	9	7313	240	720	540
Q82122	L24917	7124	Picornaviridae	ssRNA(+)	3	4	8	9	7124	240	1080	540
O91734	AF029859	7397	Picornaviridae	ssRNA(+)	3	5	7	8	7397	300	780	480
P03304	NC_001479.1	7835	Picornaviridae	ssRNA(+)	3	5	7	11	7835	300	1020	660
O73556	NC_038319.1	7339	Picornaviridae	ssRNA(+)	3	5	7	9	7339	300	960	540
Q05057	NC_003628.1	9871	Secoviridae	ssRNA(+)	3	5	8	9	9871	300	960	540
Q83034	NC_001632.1	12226	Secoviridae	ssRNA(+)	3	6	8	9	12226	360	900	540
P13897	NC_003908.1	11484	Togaviridae	ssRNA(+)	4	6	16	23	11484	1440	3840	5520
P89946	NC_001786.1	11486	Togaviridae	ssRNA(+)	4	6	15	22	11486	1440	3600	5280
Q306W5	NC_003899.1	11675	Togaviridae	ssRNA(+)	4	6	15	23	11675	1440	3600	5520
P03315	NC_003215.1	11442	Togaviridae	ssRNA(+)	4	6	14	23	11442	1440	3360	5520
Q5XXP3	NC_004162.2	11826	Togaviridae	ssRNA(+)	4	7	13	23	11826	1680	3120	5520
Q8JJX0	NC_003930.1	11918	Togaviridae	ssRNA(+)	4	6	13	21	11918	1440	3120	5040
Q8QL52	NC_003433.1	11900	Togaviridae	ssRNA(+)	4	6	13	22	11900	1440	3120	5280
P36329	NC_001449.1	11444	Togaviridae	ssRNA(+)	4	7	13	23	11444	1680	3120	5520
Q5Y388	NC_006558.1	11597	Togaviridae	ssRNA(+)	4	6	12	22	11597	1440	2880	5280
Q9JGK8	AB032553.1	11698	Togaviridae	ssRNA(+)	4	6	12	22	11698	1440	2880	5280
P22056	NC_001512.1	11835	Togaviridae	ssRNA(+)	4	7	12	22	11835	1680	2880	5280
Q6X2U3	NC_001545.2	9762	Togaviridae	ssRNA(+)	4	6	8	12	9762	1440	1920	2880
P89036	NC_002598.1	4326	Tombusviridae	ssRNA(+)	3	5	10	13	4326	900	1800	2340
P22955	NC_003756.1 (segment 1)	3890	Tombusviridae	ssRNA(+)	3	5	9	12	3890	900	1620	2160
P11689	NC_001554.1	4775	Tombusviridae	ssRNA(+)	3	6	8	13	4775	1080	1440	2340
Q66098	NC_003530.1 (segment 1)	3840	Tombusviridae	ssRNA(+)	3	4	9	13	3840	720	1620	2340
P22959	NC_001777.1	3680	Tombusviridae	ssRNA(+)	3	5	9	13	3680	900	1620	2340
P11642	NC_003627.1	4437	Tombusviridae	ssRNA(+)	3	5	9	10	4437	900	1620	1800
P15183	NC_001469.1	4699	Tombusviridae	ssRNA(+)	3	5	7	13	4699	900	1260	2340
P17456	NC_003532.1	4732	Tombusviridae	ssRNA(+)	3	5	7	13	4732	900	1260	2340
Q9QBU3	NC_000939.2	4415	Tombusviridae	ssRNA(+)	3	6	7	12	4415	1080	1260	2160
Q67652	NC_003555.1	6277	Totiviridae	dsRNA	2	4	6	8	12554	480	840	960
P32503	NC_003745.1	4579	Totiviridae	dsRNA	2	4	5	5	9158	480	600	600
P03608	NC_004063.1	6318	Tymoviridae	ssRNA	3	1	2	2	6318	180	360	360
P20123	NC_001480.1	6331	Tymoviridae	ssRNA	3	3	4	4	6331	540	720	720
P20124	NC_001513.1	6211	Tymoviridae	ssRNA	3	3	3	2	6211	540	540	360

## Sheet: Sheet1
Q82462	NC_001981.1; NC_001982.1	7790	Alphatetraviridae	ssRNA(+)	4	7	10	10
Q9YRB2	NC_001990.1	6625	Alphatetraviridae	ssRNA(+)	4	8	11	14
Q9DUB7	NC_014087.1	3718	Anelloviridae	ssDNA	1	9	23	41
A4GZ97	AB290918	3249	Anelloviridae	ssDNA	1	9	23	36
A7XCE4	NC_015783.1	3709	Anelloviridae	ssDNA	1	8	22	41
Q9DUC1	NC_014085.1	3371	Anelloviridae	ssDNA	1	9	21	38
Q8QVL6	NC_014071.1	2797	Anelloviridae	ssDNA	1	8	20	31
Q9QU30	NC_020498.1	2912	Anelloviridae	ssDNA	1	8	22	31
Q8QVL9	AB076001	2878	Anelloviridae	ssDNA	1	8	20	35
Q8QVL3	NC_014072.1	2064	Anelloviridae	ssDNA	1	8	17	28
O12792	PRJNA257543	6743	Astroviridae	ssRNA(+)	3	5	11	19
Q3ZN05	AY720891.1	6723	Astroviridae	ssRNA(+)	3	5	11	20
Q4TWH7	DQ028633.1	6762	Astroviridae	ssRNA(+)	3	5	11	19
Q80KJ6	NC_004579.1	6610	Astroviridae	ssRNA(+)	3	5	10	15
P03591	NC_001495.1 (segment 1)	3644	Bromoviridae	ssRNA(+)	3	4	9	11
P03601	NC_003543.1 (segment 1)	3171	Bromoviridae	ssRNA(+)	3	6	9	11
Q9DUT0	NC_003649.1 (segment 1)	3383	Bromoviridae	ssRNA(+)	3	6	9	8
P24402	NC_004008.1 (segment 1)	3158	Bromoviridae	ssRNA(+)	3	5	8	10
P03602	NC_002026.1 (segment 1)	3234	Bromoviridae	ssRNA(+)	3	5	8	9
P69466	NC_002034.1 (segment 1)	3357	Bromoviridae	ssRNA(+)	3	7	8	12
Q9YNE2	NC_003673.1 (RNA1)	3128	Bromoviridae	ssRNA(+)	3	7	7	9
P03598	NC_003844.1 (segment 1)	3491	Bromoviridae	ssRNA(+)	3	5	7	12
P23627	NC_003837.1 (segment 1)	3410	Bromoviridae	ssRNA(+)	3	6	7	11
P27404	U13992.1	7677	Caliciviridae	ssRNA	3	3	5	6
P27410	NC_001543.1	7437	Caliciviridae	ssRNA	3	3	4	9
Q04542	L07418.1	7708	Caliciviridae	ssRNA	3	4	3	6
Q66283	NC_001648.1	8159	Caulimoviridae	dsDNA-RT	7	6	16	24
P27502	NC_001914.1	8002	Caulimoviridae	dsDNA-RT	7	6	15	19
Q9IG42	NC_002361.1	2037	Circoviridae	ssDNA	1	8	19	26
Q9YUC8	NC_001944.1	1993	Circoviridae	ssDNA	1	8	18	24
O56129	NC_005148.1	1768	Circoviridae	ssDNA	1	8	13	22
Q8QME6	NC_003410.1	1949	Circoviridae	ssDNA	1	7	17	22
Q99153	NC_001427.1	2319	Circoviridae	ssDNA	1	7	17	27
Q91EK1	NC_003054.1	1821	Circoviridae	ssDNA	1	8	16	20
Q9DSN8	NC_002548.1	9491	Dcistroviridae	ssRNA	3	5	7	10
P13418	NC_003924.1	9185	Dicistroviridae	ssRNA	3	4	6	8
P14984	NC_001412.1	2993	Geminiviridae	ssDNA	1	5	12	16
Q88886	NC_003825.1	2861	Geminiviridae	ssDNA	1	7	12	16
O39520	NC_003493.2	2561	Geminiviridae	ssDNA	1	5	10	10
P03569	NC_001346.2	2689	Geminiviridae	ssDNA	1	5	10	10
Q9YPS5	NC_001983.1 (segment a)	2723	Geminiviridae	ssDNA	1	5	10	13
Q00323	NC_001647.1	2705	Geminiviridae	ssDNA	1	6	10	11
Q89551	NC_003744.1	2758	Geminiviridae	ssDNA	1	5	10	11
P31616	NC_003822.1	2580	Geminiviridae	ssDNA	1	5	9	10
Q08583	NC_001932.1 (segment 1)	2815	Geminiviridae	ssDNA	1	5	9	14
P36278	NC_003896.1	2766	Geminiviridae	ssDNA	1	4	9	15
P38608	NC_003828.1	2773	Geminiviridae	ssDNA	1	5	9	14
P27256	NC_004005.1	2781	Geminiviridae	ssDNA	1	5	9	14
P06946	NC_003326.1	2750	Geminiviridae	ssDNA	1	5	9	11
P0CK34	NC_001439.1 (segment a)	2647	Geminiviridae	ssDNA	1	5	8	12
P27255	NC_001934.1 (segment a)	2593	Geminiviridae	ssDNA	1	5	8	12
P27444	NC_001936.1 (segment a)	2633	Geminiviridae	ssDNA	1	5	8	12
P03560	NC_001507.1 (segment a)	2588	Geminiviridae	ssDNA	1	5	8	11
P36277	NC_001938.1 (segment a)	2601	Geminiviridae	ssDNA	1	5	8	12
Q9DXE8	NC_004044.1	2734	Geminiviridae	ssDNA	1	4	8	13
P21942	NC_001928.2 (segment a)	2632	Geminiviridae	ssDNA	1	5	8	12
P14966	NC_001467.1 (segment a)	2779	Geminiviridae	ssDNA	1	4	8	14
Q96701	NC_003866.1 (segment a)	2583	Geminiviridae	ssDNA	1	5	8	12
P29073	NC_003379.1	2672	Geminiviridae	ssDNA	1	5	7	9
P0C677	NC_003977.2	3182	Hepadnaviridae	dsDNA-RT	4	7	16	17
P0C6J1	NC_001484.1	3311	Hepadnaviridae	dsDNA-RT	4	6	15	17
P0C6K0	NC_001486.1	3027	Hepadnaviridae	dsDNA-RT	4	7	14	20
Q66406	NC_001344.1	3027	Hepadnaviridae	dsDNA-RT	4	6	13	18
Q03500	NC_001434.1	7176	Hepeviridae	ssRNA(+)	3	5	7	7
P29326	M73218.1	7207	Hepeviridae	ssRNA(+)	3	5	7	7
P33426	AF444002.1	7204	Hepeviridae	ssRNA(+)	3	5	7	7
Q04611	D10330.1	7194	Hepeviridae	ssRNA(+)	3	5	7	7
P03612	NC_001417.2	3569	Leviviridae	ssRNA(+)	3	3	6	5
P03614	X15031.1	3575	Leviviridae	ssRNA(+)	3	3	6	5
P07234	X03869.1	3466	Leviviridae	ssRNA(+)	3	3	6	5
P09510	NC_004750.1	5677	Luteoviridae	ssRNA(+)	3	7	14	20
Q84711	NC_003629.1	5705	Luteoviridae	ssRNA(+)	3	7	13	16
P17522	NC_001747.1	5987	Luteoviridae	ssRNA(+)	3	7	13	22
P09514	NC_003743.1	5641	Luteoviridae	ssRNA(+)	3	7	12	21
Q65386	NC_003479.1 (segment 1)	1043	Nanoviridae	ssDNA	1	7	11	12
Q9WIJ8	NC_003559.1 (segment 10)	999	Nanoviridae	ssDNA	1	5	9	10
Q9Z035	NC_003648.1 (segment 11)	1001	Nanoviridae	ssDNA	1	6	9	10
P12871	NC_002690.1; NC_002691	4540	Nodaviridae	ssRNA(+)	3	8	13	18
Q91D83	NC_003448.1; NC_003449.1	4528	Nodaviridae	ssRNA(+)	3	6	11	13
P22163	KT944080.1	7898	Papillomaviridae	dsDNA	7	7	12	11
P04012	NC_027779.1	7320	Papillomaviridae	dsDNA	7	7	12	13
P03103	NC_035208.1	7480	Papillomaviridae	dsDNA	7	6	11	11
O15926	U95995.1	1786	Partitiviridae	dsRNA	2	6	6	8
Q64FN9	NC_006276.1	1708	Partitiviridae	dsRNA	2	4	4	5
P52501	NC_001718.1	5075	Parvoviridae	ssDNA	1	4	11	13
P12930	NC_001539.1	5323	Parvoviridae	ssDNA	1	5	10	13
P24840	P24840	4938	Parvoviridae	ssDNA	1	5	10	13
P07297	NC_001540.1	5517	Parvoviridae	ssDNA	1	4	9	12
P36310	NC_001358.1	5176	Parvoviridae	ssDNA	1	5	9	12
P36290	D90457	7461	Picornaviridae	ssRNA(+)	3	4	9	7
P12915	NC_001859.1	7414	Picornaviridae	ssRNA(+)	3	5	9	9
P32537	NC_030454.1	7313	Picornaviridae	ssRNA(+)	3	4	8	9
Q82122	L24917	7124	Picornaviridae	ssRNA(+)	3	4	8	9
O91734	AF029859	7397	Picornaviridae	ssRNA(+)	3	5	7	8
P03304	NC_001479.1	7835	Picornaviridae	ssRNA(+)	3	5	7	11
O73556	NC_038319.1	7339	Picornaviridae	ssRNA(+)	3	5	7	9
P03089	NC_001699.1	5130	Polyomaviridae	dsDNA	7	6	9	9
A5HBD5	NC_009539.1	5229	Polyomaviridae	dsDNA	7	5	8	10
P24848	NC_001442.1	4697	Polyomaviridae	dsDNA	7	4	8	6
P03087	NC_001669.1	5243	Polyomaviridae	dsDNA	7	5	7	8
P13891	NC_004764.2	4981	Polyomaviridae	dsDNA	7	4	8	6
Q05057	NC_003628.1	9871	Secoviridae	ssRNA(+)	3	5	8	9
Q83034	NC_001632.1	12226	Secoviridae	ssRNA(+)	3	6	8	9
P13897	NC_003908.1	11484	Togaviridae	ssRNA(+)	4	6	16	23
P89946	NC_001786.1	11486	Togaviridae	ssRNA(+)	4	6	15	22
Q306W5	NC_003899.1	11675	Togaviridae	ssRNA(+)	4	6	15	23
P03315	NC_003215.1	11442	Togaviridae	ssRNA(+)	4	6	14	23
Q5XXP3	NC_004162.2	11826	Togaviridae	ssRNA(+)	4	7	13	23
Q8JJX0	NC_003930.1	11918	Togaviridae	ssRNA(+)	4	6	13	21
Q8QL52	NC_003433.1	11900	Togaviridae	ssRNA(+)	4	6	13	22
P36329	NC_001449.1	11444	Togaviridae	ssRNA(+)	4	7	13	23
Q5Y388	NC_006558.1	11597	Togaviridae	ssRNA(+)	4	6	12	22
Q9JGK8	AB032553.1	11698	Togaviridae	ssRNA(+)	4	6	12	22
P22056	NC_001512.1	11835	Togaviridae	ssRNA(+)	4	7	12	22
Q6X2U3	NC_001545.2	9762	Togaviridae	ssRNA(+)	4	6	8	12
P89036	NC_002598.1	4326	Tombusviridae	ssRNA(+)	3	5	10	13
P22955	NC_003756.1 (segment 1)	3890	Tombusviridae	ssRNA(+)	3	5	9	12
P11689	NC_001554.1	4775	Tombusviridae	ssRNA(+)	3	6	8	13
Q66098	NC_003530.1 (segment 1)	3840	Tombusviridae	ssRNA(+)	3	4	9	13
P22959	NC_001777.1	3680	Tombusviridae	ssRNA(+)	3	5	9	13
P11642	NC_003627.1	4437	Tombusviridae	ssRNA(+)	3	5	9	10
P15183	NC_001469.1	4699	Tombusviridae	ssRNA(+)	3	5	7	13
P17456	NC_003532.1	4732	Tombusviridae	ssRNA(+)	3	5	7	13
Q9QBU3	NC_000939.2	4415	Tombusviridae	ssRNA(+)	3	6	7	12
Q67652	NC_003555.1	6277	Totiviridae	dsRNA	2	4	6	8
P32503	NC_003745.1	4579	Totiviridae	dsRNA	2	4	5	5
P03608	NC_004063.1	6318	Tymoviridae	ssRNA	3	1	2	2
P20123	NC_001480.1	6331	Tymoviridae	ssRNA	3	3	4	4
P20124	NC_001513.1	6211	Tymoviridae	ssRNA	3	3	3	2

## Sheet: Sheet2
10260	4752	4.01115	3.67688
10458	5256	4.01945	3.72066
9394	3672	3.97285	3.5649
10486	4320	4.02061	3.63548
9962	4032	3.99835	3.60552
15796	5760	4.19855	3.76042
14640	6048	4.16554	3.78161
14960	5328	4.17493	3.72656
16318	13440	4.21267	4.1284
16004	9240	4.20423	3.96567
6364	4080	3.80373	3.61066
6622	4080	3.82099	3.61066
6054	5760	3.78204	3.76042
6054	5520	3.78204	3.74194
3572	720	3.55291	2.85733
3416	600	3.53352	2.77815
12554	720	4.09878	2.85733
9158	600	3.9618	2.77815
3718	2880	3.57031	3.45939
3249	3060	3.51175	3.48572
3709	3000	3.56926	3.47712
3371	3180	3.52776	3.50243
2797	2160	3.44669	3.33445
2912	2340	3.46419	3.36922
2878	2340	3.45909	3.36922
2064	1680	3.31471	3.22531
2037	1620	3.30899	3.20952
1993	1440	3.29951	3.15836
1768	1440	3.24748	3.15836
1949	1320	3.28981	3.12057
2319	1800	3.3653	3.25527
1821	1260	3.26031	3.10037
2993	1980	3.47611	3.29667
2861	1760	3.45652	3.24551
2561	1100	3.40841	3.04139
2689	1100	3.42959	3.04139
2723	1320	3.43505	3.12057
2705	1320	3.43217	3.12057
2758	1320	3.44059	3.12057
2580	990	3.41162	2.99564
2815	1540	3.44948	3.18752
2766	1650	3.44185	3.21748
2773	1540	3.44295	3.18752
2781	1540	3.4442	3.18752
2750	1210	3.43933	3.08279
2647	1210	3.42275	3.08279
2593	1210	3.4138	3.08279
2633	1210	3.42045	3.08279
2588	1320	3.41296	3.12057
2601	1210	3.41514	3.08279
2734	1320	3.4368	3.12057
2632	1210	3.42029	3.08279
2779	1540	3.44389	3.18752
2583	1210	3.41212	3.08279
2672	1100	3.42684	3.04139
1043	660	3.01828	2.81954
999	660	2.99957	2.81954
1001	660	3.00043	2.81954
5075	780	3.70544	2.89209
5323	720	3.72616	2.85733
4938	720	3.69355	2.85733
5517	780	3.7417	2.89209
5176	540	3.71399	2.73239
7677	1080	3.88519	3.03342
7437	1800	3.8714	3.25527
7708	1080	3.88694	3.03342
6318	540	3.80058	2.73239
6331	720	3.80147	2.85733
6211	540	3.79316	2.73239
7790	2640	3.89154	3.4216
6625	3840	3.82119	3.58433
6743	3960	3.82885	3.5977
6723	3780	3.82756	3.57749
6762	3960	3.83008	3.5977
6610	2700	3.8202	3.43136
3644	1980	3.56158	3.29667
3171	1980	3.5012	3.29667
3383	1800	3.5293	3.25527
3158	1440	3.49941	3.15836
3234	1620	3.50974	3.20952
3357	1980	3.52595	3.29667
3128	1260	3.49527	3.10037
3491	2160	3.54295	3.33445
3410	1440	3.53275	3.15836
7176	1260	3.85588	3.10037
7207	1260	3.85775	3.10037
7204	1260	3.85757	3.10037
7194	1260	3.85697	3.10037
3569	1068	3.55255	3.02857
3575	1068	3.55328	3.02857
3466	1068	3.53983	3.02857
5677	3600	3.75412	3.5563
5705	3060	3.75626	3.48572
5987	3960	3.77721	3.5977
5641	3780	3.75136	3.57749
4540	3240	3.65706	3.51055
4528	2340	3.65591	3.36922
7461	810	3.8728	2.90849
7414	720	3.87005	2.85733
7313	585	3.8641	2.76716
7124	900	3.85272	2.95424
7397	720	3.86906	2.85733
7835	855	3.89404	2.93197
7339	960	3.86564	2.98227
9871	813	3.99436	2.91009
12226	1020	4.08728	3.0086
9491	1215	3.97731	3.08458
9185	810	3.96308	2.90849
11484	6480	4.06009	3.81158
11486	7200	4.06017	3.85733
11675	6720	4.06726	3.82737
11442	6480	4.0585	3.81158
11826	7440	4.07284	3.87157
11918	6480	4.0762	3.81158
11900	6720	4.07555	3.82737
11444	6480	4.05858	3.81158
11597	6480	4.06435	3.81158
11698	6480	4.06811	3.81158
11835	8160	4.07317	3.91169
9762	2400	3.98954	3.38021
4326	2340	3.63609	3.36922
3890	2160	3.58995	3.33445
4775	2160	3.67897	3.33445
3840	2340	3.58433	3.36922
3680	1800	3.56585	3.25527
4437	1980	3.64709	3.29667
4699	1260	3.67201	3.10037
4732	2160	3.67504	3.33445
4415	2160	3.64493	3.33445
